# Supplementary material for: Phenotypic and molecular characterization of beta-lactam resistant Multidrug-resistant Enterobacterales isolated from patients attending six hospitals in Northern Nigeria
Source: Sci Rep. 2023 Jun 26;13:10306. doi: 10.1038/s41598-023-37621-z (PMC10293160; doi:10.1038/s41598-023-37621-z)
Supplement: Supplementary file 1 — Supplementary Table 1. [file 41598_2023_37621_MOESM1_ESM.xls]

## Sheet: Content Description
Phenotypic and molecular characterization of beta-lactam resistant MDR Enterobacterales isolated from patients in Nigeria
Nubwa Medugu, Isabella A. Tickler, Carissa Duru, Ruth Egah, Abu James Ocheiku, Vivian Odili, Fatima Hanga, Eyinade Kudirat Olateju, Binta Jibir, Bernard E. Ebruke, Grace Olanipekun, Fred C. Tenover, and Stephen K. Obaro.
Sheet 1	Contents
Sheet 2	Results of different identification platforms, Isolate source, MLST, AMRGs
Sheet 3	Antibiotic susceptibility testing results and MAR Index
Sheet 4	Comparison of genotypic and phenotypic profiles for betalactam resistance
Sheet 5	Pairwise SNP differences E. coli
Sheet 6	Pairwise SNP differences K. pneumoniae
Sheet 7	Pairwise SNP differences Enterobacter species

## Sheet: Isolate ID and AMR genes
Lab ID	GX Target	mCIM POS	Source	Organism by WGS	MLST (large scheme unless specified)	blaMAL-2	blaOXA-534	blaCTX-M-14	blaCMH-6	blaCMY-2	blaACT-5	blaOXA-9	blaOKP-A-9	blaOXA-320	blaTEM-1D	blaCMY-48	blaSHV-106/blaSHV-28	blaSST-1	blaSHV-11	blaSHV-67	blaOXA-48	blaCTX-M-15	blaOXA-1	blaOXA-2	blaOXA-181	blaTEM-1A	blaCMH-3	blaACT-2	blaNDM-1	blaTEM-1B	blaSHV-187	blaDHA-1	blaOKP-B-15	blaSHV-12	blaNDM-5	blaOKP-B-2		aac(3)-Id	aac(3)-IIa	aac(3)-IId	aac(6')-Ib	aac(6')-Ib-cr	aac(6')-Ic	aac(6')-Ilaph(3')-IIb8	aadA2	aadA3	aadA5	ant(2'')-Ia	ant(3'')-Ia
16847	NEG	POS	Blood culture	Escherichia coli	ST-88	0	0	0	0	0	0	0	0	0	0	0	0	0	0	0	0	1	1	1	0	1	0	0	0	0	0	0	0	0	0	0	4	0	1	0	0	1	0	0	0	0	1	0	0
16859	NEG	POS	Blood culture	Klebsiella quasipneumoniae	Inconclusive (most like ST-1859)	0	0	0	0	0	0	0	0	0	0	0	0	0	0	0	0	1	1	0	0	0	0	0	0	0	1	1	1	1	0	0	6	0	1	0	0	1	0	0	0	0	0	0	1
16860	NEG	NEG	Blood culture	Klebsiella pneumoniae	ST-429 (NGS MLST)	0	0	0	0	0	0	0	0	0	0	0	0	0	0	0	0	1	1	0	0	0	0	0	0	1	1	0	0	0	0	0	4	0	1	0	0	1	0	0	0	0	0	0	0
16861	NEG	POS	Blood culture	Klebsiella quasipneumoniae	ST-476	0	0	0	0	0	0	0	0	0	0	0	0	0	0	0	0	1	1	0	0	0	0	0	0	1	1	0	1	0	1	1	7	0	1	0	0	1	0	0	0	0	0	0	0
16863	NDM	POS	Blood culture	Klebsiella quasipneumoniae	ST-476	0	0	0	0	0	0	0	0	0	0	0	0	0	0	0	0	0	1	0	0	0	0	0	0	0	1	0	1	0	1	1	5	0	1	0	0	1	0	0	0	0	0	0	0
16864	NDM	POS	Blood culture	Klebsiella quasipneumoniae	ST-476	0	0	0	0	0	0	0	0	0	0	0	0	0	0	0	0	1	1	0	0	0	0	0	0	1	1	0	1	0	1	1	7	0	1	0	0	1	0	0	0	0	0	0	0
16865	NEG	NEG	Blood culture	Klebsiella pneumoniae	ST-429 (NGS MLST)	0	0	0	0	0	0	0	0	0	0	0	0	0	0	0	0	1	1	0	0	0	0	0	0	1	1	0	0	0	0	0	4	0	1	0	0	1	0	0	0	0	0	0	0
16866	NDM	POS	Blood culture	Klebsiella quasipneumoniae	ST-476	0	0	0	0	0	0	0	0	0	0	0	0	0	0	0	0	1	1	0	0	0	0	0	0	1	1	0	1	0	1	1	7	0	1	0	0	1	0	0	0	0	0	0	0
16870	OXA-48	POS	Blood culture	Klebsiella pneumoniae	ST-353 (NGS MLST)	0	0	0	0	0	0	0	0	0	0	0	0	0	0	0	1	0	0	0	0	0	0	0	0	1	1	0	0	0	0	0	3	0	0	0	0	0	0	0	0	0	0	0	0
16871	NEG	NEG	Blood culture	Klebsiella pneumoniae	ST-17 (NGS MLST)	0	0	0	0	0	0	0	0	0	0	0	0	0	0	0	0	1	1	0	0	0	0	0	0	1	1	0	0	0	0	0	4	0	1	0	0	1	0	0	0	1	0	0	1
16872	NEG	NEG	Blood culture	Klebsiella quasipneumoniae	ST-1224	0	0	0	0	0	0	0	0	0	0	0	0	0	0	0	0	1	1	0	0	0	0	0	0	1	1	0	0	0	0	1	5	0	1	0	0	1	0	0	0	1	0	0	1
16873	NDM	POS	Blood culture	Enterobacter cloacae subsp. cloacae	Inconclusive (likely ST-456)	0	0	0	0	0	0	0	0	0	0	0	0	0	0	0	0	1	1	0	0	0	1	1	1	1	0	0	0	0	0	0	6	0	1	0	0	1	0	0	0	1	0	0	1
16874	NEG	NEG	Blood culture	Klebsiella pneumoniae	ST-101	0	0	0	0	0	0	1	0	0	0	0	0	0	0	0	0	1	0	0	0	0	0	0	0	0	1	0	0	0	0	0	3	0	1	0	1	0	0	0	0	1	0	0	0
16877	NDM	POS	Blood culture	Escherichia coli	ST-88	0	0	0	0	0	0	0	0	0	0	0	0	0	0	0	0	1	1	1	0	1	0	0	1	0	0	0	0	0	0	0	5	0	1	0	0	1	0	0	0	0	1	0	0
16878	NDM	POS	Blood culture	Enterobacter cloacae subsp. cloacae	ST-1107	0	0	0	0	0	0	0	0	0	0	0	0	0	0	0	0	1	0	0	0	0	1	0	1	0	0	0	0	0	0	0	3	0	1	0	0	0	0	0	1	1	0	0	0
16880	NDM	POS	Blood culture	Enterobacter cloacae subsp. cloacae	ST-1107	0	0	0	0	0	0	0	0	0	0	0	0	0	0	0	0	1	0	0	0	0	1	0	1	0	0	0	0	0	0	0	3	0	1	0	0	0	0	0	1	1	0	0	0
16883	NEG	POS	Blood culture	Enterobacter cloacae subsp. cloacae	ST-1107	0	0	0	0	0	0	0	0	0	0	0	0	0	0	0	0	1	1	0	0	0	1	0	1	1	0	0	0	0	0	0	5	0	1	0	0	1	0	0	0	0	0	0	0
16886	NDM	POS	Blood culture	Klebsiella quasipneumoniae	ST-476	0	0	0	0	0	0	0	0	0	0	0	0	0	0	0	0	1	0	0	0	0	0	0	0	1	0	0	0	0	1	1	4	0	1	0	0	1	0	0	0	0	0	0	0
16890	NDM	POS	Blood culture	Klebsiella pneumoniae	ST-336	0	0	0	0	0	0	0	0	0	0	0	0	0	0	0	0	1	1	0	0	0	0	0	0	1	1	0	0	0	1	0	5	0	0	0	0	1	0	0	1	0	0	0	0
16891	NDM	POS	Wound swab	Klebsiella pneumoniae	ST-147	0	0	0	0	0	0	0	0	0	0	0	0	0	0	1	0	1	1	0	0	0	0	0	1	1	0	0	0	0	0	0	5	0	0	1	0	1	0	0	0	1	0	0	1
16893	NDM	POS	Urine	Citrobacter freundii	N/A	0	0	0	0	0	0	0	0	0	0	1	0	0	0	0	0	0	1	0	0	0	0	0	0	1	0	0	0	0	1	0	4	0	1	0	0	1	0	0	1	1	0	0	0
16894	NDM	POS	Blood culture	Klebsiella quasipneumoniae	ST-978	0	0	0	0	0	0	0	1	0	0	0	0	0	0	0	0	1	1	0	0	0	0	0	1	1	1	0	0	0	0	0	6	0	0	1	0	1	0	0	0	1	1	0	1
16896	NDM	POS	Urine	Escherichia coli	ST-2	0	1	0	0	0	0	0	0	1	0	0	0	0	0	0	0	1	0	0	0	0	0	0	0	0	0	0	0	0	1	0	4	0	0	1	0	1	0	0	0	0	1	0	0
16897	NDM	POS	Urine	Escherichia coli	ST-692	0	0	0	0	1	0	0	0	0	0	0	0	0	0	0	0	1	0	0	0	0	0	0	0	1	0	0	0	0	1	0	4	0	1	0	0	0	0	0	1	1	0	0	0
16898	NDM	POS	Blood culture	Enterobacter cloacae subsp. cloacae	ST-1107	0	0	0	0	0	0	0	0	0	0	0	0	0	0	0	0	1	0	0	0	0	1	1	1	0	0	0	0	0	0	0	4	0	1	0	0	0	0	0	1	1	0	0	0
16904	NDM	POS	Blood culture	Enterobacter cloacae subsp. cloacae	ST-1107	0	0	0	0	0	0	0	0	0	0	0	0	0	0	0	0	1	0	0	0	0	1	1	1	0	0	0	0	0	0	0	4	0	0	1	0	1	0	0	0	0	0	0	1
16918	NEG	NEG	Blood culture	Citrobacter freundii	ST-22	0	0	0	0	0	0	0	0	0	0	1	0	0	0	0	0	0	1	0	0	0	0	0	0	1	0	0	0	0	1	0	4	0	1	0	0	1	0	0	0	0	0	0	0
16920	NEG	NEG	Blood culture	Klebsiella pneumoniae	ST-476 (NGS)	0	0	0	0	0	0	0	0	0	0	0	0	0	0	0	0	1	1	0	0	0	0	0	0	1	1	0	1	0	1	0	6	0	0	0	0	1	0	0	1	1	0	0	0
16923	NDM	POS	Blood culture	Klebsiella quasipneumoniae	ST-476	0	0	0	0	0	0	0	0	0	0	0	0	0	0	0	0	1	1	0	0	0	0	0	1	1	1	0	1	0	0	1	7	0	0	0	0	1	0	0	1	1	0	0	0
16924	NDM	NEG	Blood culture	Klebsiella pneumoniae	ST-147 (NGS MLST)	0	0	0	0	0	0	0	0	0	0	0	0	0	1	1	0	1	1	0	0	0	0	0	1	1	1	0	0	0	0	0	7	0	1	0	0	0	0	0	1	1	0	0	0
16925	NEG	POS	Blood culture	Enterobacter cloacae subsp. cloacae	ST-1107	0	0	0	0	0	0	0	0	0	0	0	0	0	0	0	0	1	0	0	0	0	1	1	1	0	0	0	0	0	0	0	4	0	1	0	0	0	0	0	1	1	0	0	0
16926	NEG	POS	Blood culture	Enterobacter cloacae subsp. cloacae	ST-1107	0	0	0	0	0	0	0	0	0	0	0	0	0	0	0	0	1	0	0	0	0	1	1	1	0	0	0	0	0	0	0	4	0	0	0	0	0	1	0	0	0	0	0	0
16928	NEG	NEG	Blood culture	Serratia ureilytica	N/A	0	0	0	0	0	0	0	0	0	0	0	0	1	0	0	0	0	0	0	0	0	0	0	0	0	0	0	0	0	0	0	1	0	0	0	0	1	0	0	0	1	0	0	0
16931	NDM	POS	Urine	Klebsiella pneumoniae	ST-147 (NGS MLST)	0	0	0	0	0	0	0	0	0	0	0	0	0	1	1	0	1	1	0	0	1	0	0	1	0	1	0	0	0	0	0	7	0	0	0	0	0	1	0	0	0	0	0	0
17118	NDM	NEG	Urine	Serratia ureilytica	N/A	0	0	0	0	0	0	0	0	0	1	0	0	0	0	0	0	1	1	0	0	0	0	0	1	0	0	0	1	0	0	0	5	0	0	0	0	0	1	0	0	0	0	0	0
17119	NEG	NEG	Blood culture	Serratia ureilytica	N/A	0	0	0	0	0	0	0	0	0	0	0	0	1	0	0	0	0	0	0	0	0	0	0	0	0	0	0	0	0	0	0	1	0	0	0	0	0	1	0	0	0	0	0	0
17120	NEG	NEG	Blood culture	Serratia ureilytica	N/A	0	0	0	0	0	0	0	0	0	0	0	0	1	0	0	0	0	0	0	0	0	0	0	0	0	0	0	0	0	0	0	1	0	0	1	0	0	0	0	0	0	1	0	0
17122	NDM	POS	Urine	Escherichia coli	ST-648	0	0	1	0	0	0	0	0	0	0	0	0	0	0	0	0	0	0	0	0	0	0	0	0	0	0	0	0	0	1	0	2	0	0	0	0	0	0	0	0	0	0	0	0
17123	NEG	NEG	Blood culture	Enterobacter cloacae subsp. cloacae	ST-167	0	0	0	1	0	0	0	0	0	0	0	0	0	0	0	0	0	0	0	0	0	0	0	0	0	0	0	0	0	0	0	1	0	1	0	0	1	0	0	0	0	0	0	0
17124	OXA-48	POS	Blood culture	Klebsiella pneumoniae	ST-1788	0	0	0	0	0	0	0	0	0	0	0	0	0	0	0	1	1	1	0	0	0	0	0	0	1	1	0	0	0	0	0	5	0	0	1	0	1	0	0	0	0	1	0	0
17125	OXA-48	NEG	Blood culture	Escherichia coli	ST-692	0	0	0	0	1	0	0	0	0	0	0	0	0	0	0	0	0	0	0	1	0	0	0	0	1	0	0	0	0	0	0	3	0	1	0	0	1	0	0	0	0	0	0	0
17126	NEG	NEG	Blood culture	Klebsiella pneumoniae	ST-13	0	0	0	0	0	0	0	0	0	1	0	0	0	0	0	0	1	1	0	0	0	0	0	0	1	1	0	0	0	0	0	5	0	1	0	0	0	0	0	0	0	0	0	0
17127	NEG	NEG	Blood culture	Klebsiella pneumoniae	ST-25	0	0	0	0	0	0	0	0	0	0	0	0	0	0	0	0	1	0	0	0	0	0	0	0	1	1	0	0	0	0	0	3	0	0	0	0	1	0	0	1	0	0	0	0
17128	NDM	POS	Blood culture	Klebsiella pneumoniae	ST-14	0	0	0	0	0	0	0	0	0	0	0	1	0	0	0	0	1	1	0	0	0	0	0	1	1	0	0	0	0	0	0	5	0	0	0	0	0	0	0	0	0	0	0	0
17129	NEG	NEG	Wound swab	Enterobacter hormaechei	N/A	0	0	0	0	0	1	0	0	0	0	0	0	0	0	0	0	1	0	0	0	0	0	0	0	0	0	0	0	0	0	0	2	0	1	0	0	0	0	0	0	0	0	0	0
17130	NEG	NEG	Blood culture	Klebsiella pneumoniae	ST-25	0	0	0	0	0	0	0	0	0	0	0	0	0	0	0	0	1	0	0	0	0	0	0	0	1	1	0	0	0	0	0	3	0	1	0	0	0	0	0	0	0	0	0	1
17131	NEG	NEG	Blood culture	Klebsiella pneumoniae	ST-14	0	0	0	0	0	0	0	0	0	0	0	1	0	0	0	0	1	0	0	0	0	0	0	0	1	0	0	0	0	0	0	3	0	0	0	0	0	0	0	1	0	0	0	0
17138	NDM	POS	Blood culture	Klebsiella quasipneumoniae	ST-476	0	0	0	0	0	0	0	0	0	0	0	0	0	0	0	0	0	0	0	0	0	0	0	1	1	0	0	1	0	0	0	3	0	1	0	0	1	0	0	0	0	0	0	0
17148	OXA-48	NEG	Blood culture	Klebsiella pneumoniae	ST-1788	0	0	0	0	0	0	0	0	0	0	0	0	0	0	0	1	1	1	0	0	0	0	0	0	1	1	0	0	0	0	0	5
[truncated: 56 more columns]

## Sheet: Phenotypic resistance profile
Lab ID	Organism by WGS	Amikacin Interpretation	Amp Sulbactam MIC	Amp Sulbactam Interpretation	Aztreonam MIC	Aztreonam Interpretation	Cefepime MIC	Cefepime Interpretation	Cefotaxime MIC	Cefotaxime Interpretation	Ceftazidime MIC	Ceftazidime Interpretation	Ceftazidime Avibactam MIC	Ceftazidime Avibactam Interpretation	Ceftazidime K Clavulanate MIC	Ceftazidime K Clavulanate Interpretation	Ceftolozane Tazobactam MIC	Ceftolozane Tazobactam Interpretation	Ceftriaxone MIC	Ceftriaxone Interpretation	Colistin MIC	Colistin Interpretation	Fosfomycin MIC	Fosfomycin Interpretation	Gentamicin MIC	Gentamicin Interpretation	Levofloxacin MIC	Levofloxacin Interpretation	Meropenem MIC	Meropenem Interpretation	Minocycline MIC	Minocycline Interpretation	Pip Tazo MIC	Pip Tazo Interpretation	Tigecycline MIC	Tigecycline Interpretation	Trimeth Sulfa MIC	Trimeth Sulfa Interpretatio	MDR no.
16847	Escherichia coli	S	>32/16	R	>32	ESBL	>32	R	>64	ESBL	>32	ESBL	<=2	S	>2		8	R	>64	ESBL	<=2	I	<=32	S	>8	R	>4	R	<=0.5	S	4	S	>64	R	<=2	S	>8/152	R	7
16859	Klebsiella pneumoniae	S	>32/16	R	>32	ESBL	>32	R	>64	ESBL	>32	ESBL	<=2	S	>2		>8	R	>64	ESBL	<=2	I	64	S	>8	R	4	R	2	R	>8	R	>64	R	<=2	S	>8/152	R	5
16860	Klebsiella pneumoniae	S	32/16	R	32	ESBL	>32	R	>64	ESBL	16	ESBL	<=2	S	<=0.25		<=2	S	>64	ESBL	<=2	I	<=32	S	>8	R	<=0.12	S	<=0.5	S	<=2	S	<=4	S	<=2	S	>8/152	R	6
16861	Klebsiella pneumoniae	S	>32/16	R	>32	R	>32	R	>64	R	>32	R	>16	R	>2		>8	R	>64	R	<=2	I	<=32	S	>8	R	2	R	>32	R	>8	R	>64	R	<=2	S	>8/152	R	5
16863	Klebsiella pneumoniae	S	>32/16	R	<=2	S	32	R	>64	R	>32	R	>16	R	>2		>8	R	>64	R	<=2	I	<=32	S	>8	R	<=0.12	S	>32	R	4	S	>64	R	<=2	S	8/152	R	7
16864	Klebsiella pneumoniae	S	>32/16	R	>32	R	>32	R	>64	R	>32	R	>16	R	>2		>8	R	>64	R	<=2	I	>64	NS	>8	R	1	R	>32	R	8	I	>64	R	<=2	S	>8/152	R	8
16865	Klebsiella pneumoniae	S	32/16	R	32	ESBL	>32	R	>64	ESBL	32	ESBL	<=2	S	<=0.25		<=2	S	>64	ESBL	<=2	I	<=32	S	>8	R	<=0.12	S	<=0.5	S	<=2	S	8	S	<=2	S	>8/152	R	6
16866	Klebsiella pneumoniae	S	>32/16	R	>32	R	>32	R	>64	R	>32	R	>16	R	>2		>8	R	>64	R	<=2	I	>64	NS	>8	R	1	R	>32	R	8	I	>64	R	<=2	S	>8/152	R	8
16870	Klebsiella pneumoniae	S	>32/16	R	<=2	S	<=1	S	<=2	S	1	S	<=2	S	2		<=2	S	<=1	S	<=2	I	64	S	<=1	S	4	R	8	R	4	S	>64	R	<=2	S	>8/152	R	4
16871	Klebsiella pneumoniae	S	>32/16	R	>32	ESBL	32	R	>64	ESBL	>32	ESBL	<=2	S	2		8	R	>64	ESBL	<=2	I	<=32	S	>8	R	1	R	<=0.5	S	8	I	>64	R	<=2	S	>8/152	R	9
16872	Klebsiella pneumoniae	S	32/16	R	32	ESBL	>32	R	>64	ESBL	16	ESBL	<=2	S	<=0.25		<=2	S	>64	ESBL	<=2	I	>64	NS	>8	R	1	R	<=0.5	S	4	S	8	S	<=2	S	>8/152	R	7
16873	Enterobacter cloacae subsp. cloacae	S	>32/16	R	>32	R	>32	R	>64	R	>32	R	>16	R	>2		>8	R	>64	R	>4	R	<=32	S	>8	R	0.5	S	32	R	<=2	S	>64	R	<=2	S	>8/152	R	7
16874	Klebsiella pneumoniae	S	>32/16	R	>32	ESBL	>32	R	>64	ESBL	>32	ESBL	<=2	S	2		>8	R	>64	ESBL	<=2	I	<=32	S	>8	R	>4	R	<=0.5	S	>8	R	16	S	<=2	S	>8/152	R	7
16877	Escherichia coli	S	>32/16	R	>32	R	>32	R	>64	R	>32	R	>16	R	>2		>8	R	>64	R	<=2	I	<=32	S	>8	R	>4	R	>32	R	4	S	>64	R	<=2	S	>8/152	R	7
16878	Enterobacter cloacae subsp. cloacae	R	>32/16	R	>32	R	>32	R	>64	R	>32	R	>16	R	>2		>8	R	>64	R	>4	R	<=32	S	>8	R	<=0.12	S	16	R	<=2	S	>64	R	<=2	S	>8/152	R	7
16880	Enterobacter cloacae subsp. cloacae	R	>32/16	R	>32	R	>32	R	>64	R	>32	R	>16	R	>2		>8	R	>64	R	>4	R	<=32	S	>8	R	<=0.12	S	16	R	<=2	S	>64	R	<=2	S	>8/152	R	6
16883	Enterobacter cloacae subsp. cloacae	R	>32/16	R	>32	R	>32	R	>64	R	>32	R	>16	R	>2		>8	R	>64	R	>4	R	<=32	S	>8	R	0.5	S	8	R	<=2	S	>64	R	<=2	S	>8/152	R	6
16886	Klebsiella pneumoniae	S	>32/16	R	>32	R	>32	R	>64	R	>32	R	>16	R	>2		>8	R	>64	R	<=2	I	>64	NS	>8	R	1	R	>32	R	8	I	>64	R	<=2	S	>8/152	R	7
16890	Klebsiella pneumoniae	S	>32/16	R	>32	R	>32	R	>64	R	>32	R	>16	R	>2		>8	R	>64	R	<=2	I	<=32	S	>8	R	0.5	S	>32	R	4	S	>64	R	<=2	S	>8/152	R	6
16891	Klebsiella pneumoniae	R	>32/16	R	>32	R	>32	R	>64	R	>32	R	>16	R	>2		>8	R	>64	R	<=2	I	<=32	S	>8	R	>4	R	32	R	4	S	>64	R	<=2	S	>8/152	R	8
16893	Citrobacter freundii	S	>32/16	R	<=2	S	>32	R	>64	R	>32	R	>16	R	>2		N/R		>64	R	<=2	I	<=32	S	>8	R	>4	R	32	R	>8	R	>64	R	<=2	S	>8/152	R	5
16894	Klebsiella pneumoniae	R	>32/16	R	32	R	32	R	>64	R	>32	R	>16	R	>2		>8	R	>64	R	<=2	I	<=32	S	>8	R	2	R	32	R	<=2	S	>64	R	<=2	S	>8/152	R	7
16896	Escherichia coli	S	>32/16	R	>32	R	>32	R	>64	R	>32	R	>16	R	>2		>8	R	>64	R	<=2	I	<=32	S	>8	R	>4	R	>32	R	8	I	>64	R	<=2	S	>8/152	R	7
16897	Escherichia coli	S	>32/16	R	>32	R	>32	R	>64	R	>32	R	>16	R	>2		>8	R	>64	R	<=2	I	<=32	S	>8	R	>4	R	>32	R	>8	R	>64	R	<=2	S	>8/152	R	5
16898	Enterobacter cloacae subsp. cloacae	R	>32/16	R	>32	R	>32	R	>64	R	>32	R	>16	R	>2		>8	R	>64	R	>4	R	<=32	S	>8	R	<=0.12	S	16	R	<=2	S	>64	R	<=2	S	>8/152	R	6
16904	Enterobacter cloacae subsp. cloacae	R	>32/16	R	>32	R	>32	R	>64	R	>32	R	>16	R	>2		>8	R	>64	R	>4	R	<=32	S	>8	R	<=0.12	S	16	R	<=2	S	>64	R	<=2	S	>8/152	R	6
16918	Citrobacter freundii	S	>32/16	R	<=2	S	>32	R	>64	R	>32	R	>16	R	>2		N/R		>64	R	<=2	I	<=32	S	>8	R	>4	R	32	R	>8	R	>64	R	<=2	S	>8/152	R	5
16920	Klebsiella pneumoniae	S	>32/16	R	>32	R	>32	R	>64	R	>32	R	>16	R	>2		>8	R	>64	R	<=2	I	<=32	S	>8	R	1	R	>32	R	8	I	>64	R	<=2	S	>8/152	R	9
16923	Klebsiella pneumoniae	R	>32/16	R	>32	R	>32	R	>64	R	>32	R	>16	R	>2		>8	R	>64	R	<=2	I	>64	NS	>8	R	1	R	>32	R	8	I	>64	R	<=2	S	>8/152	R	8
16924	Klebsiella pneumoniae	R	>32/16	R	>32	R	>32	R	>64	R	>32	R	>16	R	>2		>8	R	>64	R	<=2	I	<=32	S	>8	R	>4	R	32	R	4	S	>64	R	<=2	S	>8/152	R	8
16925	Enterobacter cloacae subsp. cloacae	R	>32/16	R	>32	R	>32	R	>64	R	>32	R	>16	R	>2		>8	R	>64	R	>4	R	<=32	S	>8	R	<=0.12	S	16	R	<=2	S	>64	R	<=2	S	>8/152	R	7
16926	Enterobacter cloacae subsp. cloacae	R	>32/16	R	>32	R	>32	R	>64	R	>32	R	>16	R	>2		>8	R	>64	R	>4	R	<=32	S	>8	R	<=0.12	S	8	R	<=2	S	>64	R	<=2	S	>8/152	R	7
16928	Serratia marcescens subsp. Marcescens	S	32/16	R	<=2	S	<=1	S	8	R	<=0.5	S	<=2	S	<=0.25		<=2	S	<=1	S	>4	R	<=32	S	<=1	S	0.25	S	<=0.5	S	4	S	<=4	S	<=2	S	<=0.5/9.5	S	3
16931	Klebsiella pneumoniae	S	>32/16	R	>32	R	>32	R	>64	R	>32	R	>16	R	>2		>8	R	>64	R	4	R	<=32	S	<=1	S	>4	R	>32	R	<=2	S	>64	R	<=2	S	>8/152	R	7
17118	Klebsiella quasipneumoniae	R	>32/16	R	>32	R	>32	R	>64	R	>32	R	>16	R	>2		>8	R	>64	R	>4	R	<=32	S	>8	R	1	R	>32	R	8	I	>64	R	<=2	S	>8/152	R	8
17119	Serratia marcescens subsp. marcescens	S	32/16	R	<=2	S	<=1	S	8	R	<=0.5	S	<=2	S	<=0.25		<=2	S	<=1	S	>4	R	<=32	S	<=1	S	0.25	S	<=0.5	S	4	S	<=4	S	<=2	S	<=0.5/9.5	S	3
17120	Serratia marcescens subsp. marcescens	S	32/16	R	4	S	<=1	S	32	R	4	S	<=2	S	<=0.25		<=2	S	2	I	>4	R	<=32	S	<=1	S	0.25	S	<=0.5	S	4	S	<=4	S	<=2	S	<=0.5/9.5	S	4
17122	Escherichia coli	S	>32/16	R	16	R	>32	R	>64	R	>32	R	>16	R	>2		>8	R	>64	R	<=2	I	<=32	S	>8	R	>4	R	>32	R	4	S	>64	R	<=2	S	>8/152	R	8
17123	Enterobacter cloacae subsp. cloacae	S	32/16	R	4	S	<=1	S	<=2	S	<=0.5	S	<=2	S	2		<=2	S	<=1	S	>4	R	<=32	S	<=1	S	<=0.12	S	<=0.5	S	<=2	S	<=4	S	<=2	S	>8/152	R	3
17124	Klebsiella pneumoniae	S	>32/16	R	>32	ESBL	16	R	>64	ESBL	32	ESBL	<=2	S	2		>8	R	>64	ESBL	<=2	I	64	S	>8	R	0.5	S	<=0.5	S	4	S	>64	R	<=2	S	>8/152	R	8
17125	Escherichia coli	S	>32/16	R	8	ESBL	8	SDD	16	ESBL	32	ESBL	<=2	S	>2		8	R	32	ESBL	<=2	I	<=32	S	>8	R	>4	R	<=0.5	S	>8	R	>64	R	<=2	S	>8/152	R	6
17126	Klebsiella pneumoniae	S	>32/16	R	>32	ESBL	>32	R	>64	ESBL	32	ESBL	<=2	S	<=0.25		<=2	S	>64	ESBL	<=2	I	<=32	S	>8	R	0.5	S	<=0.5	S	4	S	<=4	S	<=2	S	>8/152	R	6
17127	Klebsiella pneumoniae	S	>32/16	R	>32	ESBL	>32	R	>64	ESBL	>32	ESBL	<=2	S	2		>8	R	>64	ESBL	<=2	I	<=32	S	>8	R	<=0.12	S	<=0.5	S	<=2	S	>64	R	<=2	S	>8/152	R	8
17128	Klebsiella pneumoniae	R	>32/16	R	32	R	>32	R	>64	R	>32	R	>16	R	>2		>8	R	>64	R	<=2	I	<=32	S	>8	R	0.5	S	16	R	<=2	S	>64	R	<=2	S	>8/152	R	7
17129	Enterobacter hormaechei	S	>32/16	R	32	ESBL	>32	R	>64	ESBL	>32	ESBL	<=2	S	>2		4	I	>64	ESBL	<=2	I	<=32	S	<=1	S	4	R	<=0.5	S	<=2	S	16	S	<=2	S	<=0.5/9.5	S	4
17130	Klebsiella pneumoniae	S	>32/16	R	>32	ESBL	>32	R	>64	ESBL	>32	ESBL	<=2	S	2		>8	R	>64	ESBL	<=2	I	<=32	S	>8	R	0.25	S	<=0.5	S	<=2	S	>64	R	<=2	S	>8/152	R	8
17131	Klebsiella pneumoniae	S	>32/16	R	>32	ESBL	>32	R	>64	ESBL	>32	ESBL	<=2	S	2		>8	R	>64	ESBL	<=2	I	>64	NS	>8	R	<=0.12	S	2	R	4	S	>64	R	<=2	S	>8/152	R	8
17138	Klebsiella pneumoniae	R	>32/16	R	<=2	S	>32	R	16	R	16	R	>16	R	>2		>8	R	>64	R	<=2	I	>64	NS	>8	R	<=0.12	S	>32	R	4	S	>64	R	<=2	S	<=0.5/9.5	S	5
17148	Klebsiella pneumoniae	S	>32/16	R	>32	ESBL	32	R	>64	ESBL	32	ESBL	<=2	S	2		>8	R	>64	ESBL	<=2	I	<=32	S	>8	R	0.5	S	<=0.5	S	4	S	>64	R	<=2	S	>8/152	R	8

## Sheet: Genotypic vs Phenotypic compari
		Betalactamase genes				Phenotypic resistance
Lab ID	Organism by WGS	Penicillinase genes	ESBL and AmpC genes	Carbapenemase genes	Overiding betalactamase gene	Penicillin resistance	ESBL phenotype	Carbapenem resistance	Overiding Phenotypic resistance	Concordance between genetic and phenotypic profile		Key
16893	Citrobacter freundii	1	1	1	Carbapenemase genes	R	R	R	Carbapenem resistant	1		1 - Present
16918	Citrobacter freundii	1	1	1	Carbapenemase genes	R	R	R	Carbapenem resistant	1		0 - Absent
16873	Enterobacter cloacae subsp. cloacae	1	1	1	Carbapenemase genes	R	R	R	Carbapenem resistant	1
16878	Enterobacter cloacae subsp. cloacae	1	1	1	Carbapenemase genes	R	R	R	Carbapenem resistant	1
16880	Enterobacter cloacae subsp. cloacae	1	1	1	Carbapenemase genes	R	R	R	Carbapenem resistant	1
16883	Enterobacter cloacae subsp. cloacae	1	1	1	Carbapenemase genes	R	R	R	Carbapenem resistant	1
16898	Enterobacter cloacae subsp. cloacae	1	1	1	Carbapenemase genes	R	R	R	Carbapenem resistant	1
16904	Enterobacter cloacae subsp. cloacae	1	1	1	Carbapenemase genes	R	R	R	Carbapenem resistant	1
16925	Enterobacter cloacae subsp. cloacae	1	1	1	Carbapenemase genes	R	R	R	Carbapenem resistant	1
16926	Enterobacter cloacae subsp. cloacae	1	1	1	Carbapenemase genes	R	R	R	Carbapenem resistant	1
17123	Enterobacter cloacae subsp. cloacae	1	0	0	Pennicillinase	R	S	S	Penicillin resistance	1
17129	Enterobacter hormaechei	0	1	0	ESBL	R	ESBL	S	ESBL	1
16847	Escherichia coli	1	1	0	ESBL	R	ESBL	S	ESBL	1
16877	Escherichia coli	1	1	1	Carbapenemase genes	R	R	R	Carbapenem resistant	1
16896	Escherichia coli	1	1	1	Carbapenemase genes	R	R	R	Carbapenem resistant	1
16897	Escherichia coli	1	1	1	Carbapenemase genes	R	R	R	Carbapenem resistant	1
17122	Escherichia coli	0	1	1	Carbapenemase genes	R	R	R	Carbapenem resistant	1
17125	Escherichia coli	1	1	1	Carbapenemase genes	R	ESBL	S	ESBL	0
16859	Klebsiella pneumoniae	1	1	0	ESBL	R	ESBL	R	ESBL / Carbapenem resistant	1
16860	Klebsiella pneumoniae	1	1	0	ESBL	R	ESBL	S	ESBL	1
16861	Klebsiella pneumoniae	1	1	1	Carbapenemase genes	R	R	R	Carbapenem resistant	1
16863	Klebsiella pneumoniae	1	1	1	Carbapenemase genes	R	R	R	Carbapenem resistant	1
16864	Klebsiella pneumoniae	1	1	1	Carbapenemase genes	R	R	R	Carbapenem resistant	1
16865	Klebsiella pneumoniae	1	1	0	ESBL	R	ESBL	S	ESBL	1
16866	Klebsiella pneumoniae	1	1	1	Carbapenemase genes	R	R	R	Carbapenem resistant	1
16870	Klebsiella pneumoniae	1	0	1	Carbapenemase genes	R	S	R	Carbapenem resistant	1
16871	Klebsiella pneumoniae	1	1	0	ESBL	R	ESBL	S	ESBL	1
16872	Klebsiella pneumoniae	1	1	0	ESBL	R	ESBL	S	ESBL	1
16874	Klebsiella pneumoniae	1	1	0	ESBL	R	ESBL	S	ESBL	1
16886	Klebsiella pneumoniae	1	1	1	Carbapenemase genes	R	R	R	Carbapenem resistant	1
16890	Klebsiella pneumoniae	1	1	1	Carbapenemase genes	R	R	R	Carbapenem resistant	1
16891	Klebsiella pneumoniae	1	1	1	Carbapenemase genes	R	R	R	Carbapenem resistant	1
16894	Klebsiella pneumoniae	1	1	1	Carbapenemase genes	R	R	R	Carbapenem resistant	1
16920	Klebsiella pneumoniae	1	1	1	Carbapenemase genes	R	R	R	Carbapenem resistant	1
16923	Klebsiella pneumoniae	1	1	1	Carbapenemase genes	R	R	R	Carbapenem resistant	1
16924	Klebsiella pneumoniae	1	1	1	Carbapenemase genes	R	R	R	Carbapenem resistant	1
16931	Klebsiella pneumoniae	1	1	1	Carbapenemase genes	R	R	R	Carbapenem resistant	1
17138	Klebsiella pneumoniae	1	0	1	Carbapenemase genes	R	R	R	Carbapenem resistant	1
17148	Klebsiella pneumoniae	1	1	1	Carbapenemase genes	R	ESBL	S	ESBL	0
17124	Klebsiella pneumoniae	1	1	1	Carbapenemase genes	R	ESBL	S	ESBL	0
17126	Klebsiella pneumoniae	1	1	0	ESBL	R	ESBL	S	ESBL	1
17127	Klebsiella pneumoniae	1	1	0	ESBL	R	ESBL	S	ESBL	1
17128	Klebsiella pneumoniae	1	1	1	Carbapenemase genes	R	R	R	Carbapenem resistant	1
17130	Klebsiella pneumoniae	1	1	0	ESBL	R	ESBL	S	ESBL	1
17131	Klebsiella pneumoniae	1	1	0	ESBL	R	ESBL	R	ESBL / Carbapenem resistant	1
17118	Klebsiella quasipneumoniae	1	1	1	Carbapenemase genes	R	R	R	Carbapenem resistant	1
16928	Serratia marcescens subsp. Marcescens	0	1	0	ESBL	R	R	S	3GC resistance only	1
17119	Serratia marcescens subsp. marcescens	0	1	0	ESBL	R	R	S	3GC resistance only	1
17120	Serratia marcescens subsp. marcescens	0	1	0	ESBL	R	R	S	3GC resistance only	1

## Sheet: E.coli pairwise snp difference
	16847/1-77943	16877/1-77943	16896/1-77943	16897/1-77943	17122/1-77943	17125/1-77943	17134/1-77943
16847/1-77943	0	98	26069	19287	44720	19303	43844
16877/1-77943	98	0	26064	19255	44738	19281	43840
16896/1-77943	26069	26064	0	24032	40762	23608	40544
16897/1-77943	19287	19255	24032	0	44270	728	43815
17122/1-77943	44720	44738	40762	44270	0	44043	40226
17125/1-77943	19303	19281	23608	728	44043	0	43616
17134/1-77943	43844	43840	40544	43815	40226	43616	0
min: 98 max: 44738

## Sheet: K.pneumo pairwise SNP differenc
	16859/1-133585	16860/1-133585	16861/1-133585	16863/1-133585	16864/1-133585	16865/1-133585	16866/1-133585	16870/1-133585	16871/1-133585	16872/1-133585	16874/1-133585	16886/1-133585	16890/1-133585	16891/1-133585	16894/1-133585	16924/1-133585	16931/1-133585	17124/1-133585	17126/1-133585	17127/1-133585	17128/1-133585	17130/1-133585	17131/1-133585	17138/1-133585	17148/1-133585
16859/1-133585	0	64766	4394	4367	4422	64776	4441	63848	64815	15635	64937	5624	64881	64339	49410	64283	64383	64903	65110	64571	64624	64834	64988	5389	65040
16860/1-133585	64766	0	64837	64857	64784	62	64785	17250	17247	65189	17533	64304	17350	17322	65811	17347	17376	17370	17653	17137	17314	17211	17475	63876	17401
16861/1-133585	4394	64837	0	209	289	64843	289	63870	64858	15252	64997	1675	64915	64353	49370	64297	64395	64944	65160	64605	64696	64872	65038	1357	65084
16863/1-133585	4367	64857	209	0	226	64863	228	63908	64888	15205	65029	1618	64949	64389	49386	64335	64431	64976	65196	64638	64720	64903	65064	1296	65118
16864/1-133585	4422	64784	289	226	0	64792	164	63835	64825	15263	64957	1714	64882	64316	49369	64260	64362	64911	65128	64565	64645	64830	64999	1236	65054
16865/1-133585	64776	62	64843	64863	64792	0	64791	17251	17258	65195	17537	64312	17359	17317	65818	17342	17365	17370	17669	17136	17314	17214	17481	63886	17401
16866/1-133585	4441	64785	289	228	164	64791	0	63830	64830	15276	64960	1716	64887	64321	49352	64265	64361	64908	65130	64570	64652	64837	64998	1238	65052
16870/1-133585	63848	17250	63870	63908	63835	17251	63830	0	17193	64219	17670	63338	17243	16509	64817	16512	16580	17448	17751	16855	17456	16905	17716	62910	17488
16871/1-133585	64815	17247	64858	64888	64825	17258	64830	17193	0	65195	17559	64313	3623	17133	65767	17140	17123	17253	17642	16792	17405	16835	17519	63905	17295
16872/1-133585	15635	65189	15252	15205	15263	65195	15276	64219	65195	0	65294	16294	65269	64780	50239	64720	64828	65319	65546	64972	65019	65232	65346	16029	65466
16874/1-133585	64937	17533	64997	65029	64957	17537	64960	17670	17559	65294	0	64478	17576	17935	65968	17956	17937	17152	17410	17572	16973	17661	17132	64025	17172
16886/1-133585	5624	64304	1675	1618	1714	64312	1716	63338	64313	16294	64478	0	64378	63816	49821	63762	63866	64414	64615	64094	64150	64357	64494	2714	64554
16890/1-133585	64881	17350	64915	64949	64882	17359	64887	17243	3623	65269	17576	64378	0	17214	65854	17215	17148	17235	17737	16834	17418	16871	17565	63964	17264
16891/1-133585	64339	17322	64353	64389	64316	17317	64321	16509	17133	64780	17935	63816	17214	0	65366	149	1130	17567	17946	17050	17572	17100	17770	63396	17571
16894/1-133585	49410	65811	49370	49386	49369	65818	49352	64817	65767	50239	65968	49821	65854	65366	0	65309	65402	65873	65995	65518	65665	65791	65978	49511	66022
16924/1-133585	64283	17347	64297	64335	64260	17342	64265	16512	17140	64720	17956	63762	17215	149	65309	0	1193	17558	17941	17031	17577	17087	17775	63336	17568
16931/1-133585	64383	17376	64395	64431	64362	17365	64361	16580	17123	64828	17937	63866	17148	1130	65402	1193	0	17571	17876	17076	17553	17124	17762	63436	17577
17124/1-133585	64903	17370	64944	64976	64911	17370	64908	17448	17253	65319	17152	64414	17235	17567	65873	17558	17571	0	17050	17430	16616	17506	16803	63997	401
17126/1-133585	65110	17653	65160	65196	65128	17669	65130	17751	17642	65546	17410	64615	17737	17946	65995	17941	17876	17050	0	17712	16537	17754	16647	64212	17053
17127/1-133585	64571	17137	64605	64638	64565	17136	64570	16855	16792	64972	17572	64094	16834	17050	65518	17031	17076	17430	17712	0	17292	545	17491	63649	17472
17128/1-133585	64624	17314	64696	64720	64645	17314	64652	17456	17405	65019	16973	64150	17418	17572	65665	17577	17553	16616	16537	17292	0	17375	1935	63729	16661
17130/1-133585	64834	17211	64872	64903	64830	17214	64837	16905	16835	65232	17661	64357	16871	17100	65791	17087	17124	17506	17754	545	17375	0	17549	63920	17534
17131/1-133585	64988	17475	65038	65064	64999	17481	64998	17716	17519	65346	17132	64494	17565	17770	65978	17775	17762	16803	16647	17491	1935	17549	0	64075	16822
17138/1-133585	5389	63876	1357	1296	1236	63886	1238	62910	63905	16029	64025	2714	63964	63396	49511	63336	63436	63997	64212	63649	63729	63920	64075	0	64148
17148/1-133585	65040	17401	65084	65118	65054	17401	65052	17488	17295	65466	17172	64554	17264	17571	66022	17568	17577	401	17053	17472	16661	17534	16822	64148	0
min: 62 max: 66022

## Sheet: Enterobacter pairwise SNP diffe
	16873/1-51445	16878/1-51445	16880/1-51445	16883/1-51445	16898/1-51445	16904/1-51445	16925/1-51445	16926/1-51445	17129/1-51445
16873/1-51445	0	22088	22075	22086	22092	22092	22046	21991	30724
16878/1-51445	22088	0	57	46	42	48	106	143	50257
16880/1-51445	22075	57	0	53	51	57	111	152	50241
16883/1-51445	22086	46	53	0	38	44	104	135	50256
16898/1-51445	22092	42	51	38	0	40	100	133	50259
16904/1-51445	22092	48	57	44	40	0	106	137	50260
16925/1-51445	22046	106	111	104	100	106	0	199	50222
16926/1-51445	21991	143	152	135	133	137	199	0	50177
17129/1-51445	30724	50257	50241	50256	50259	50260	50222	50177	0
min: 38 max: 50260
